# Supplementary material for: Transcriptome Regulation Mechanisms Difference between Female and Male Buchloe dactyloides in Response to Drought Stress and Rehydration
Source: Int J Mol Sci. 2024 Sep 6;25(17):9653. doi: 10.3390/ijms25179653 (PMC11395050; doi:10.3390/ijms25179653)
Supplement: Supplementary file 1 [file ijms-25-09653-s001.zip]

Archive with 5 entries (5 files):
- Figure.S1.pdf
- Figure.S2.pdf
- Figure.S3.pdf
- Figure.S4.pdf
- Supplement Tables.xls
