# Supplementary material for: Transcriptome Regulation Mechanisms Difference between Female and Male Buchloe dactyloides in Response to Drought Stress and Rehydration
Source: Int J Mol Sci. 2024 Sep 6;25(17):9653. doi: 10.3390/ijms25179653 (PMC11395050; doi:10.3390/ijms25179653)
Supplement: Supplementary file 1 [file ijms-25-09653-s001.zip › Supplement Tables.xls]

## Sheet: DEG.anno
#DEG Set	DEG Number	up-regulated	down-regulated	Total	COG	GO	KEGG	KOG	NR	Pfam	Swiss-Prot	TrEMBL	eggNOG
CK-Female1_CK-Female2_CK-Female3_vs_D-Female1_D-Female2_D-Female3	22754	9924	12830	21988	8569	18719	15911	12688	21917	18314	17087	21958	19417
CK-Female1_CK-Female2_CK-Female3_vs_R-Female1_R-Female2_R-Female3	7274	3151	4123	7096	2742	6034	4984	3676	7061	6014	5700	7071	6291
CK-Male1_CK-Male2_CK-Male3_vs_D-Male1_D-Male2_D-Male3	12535	6016	6519	12129	5165	10365	8902	7054	12072	10352	9612	12089	10767
CK-Male1_CK-Male2_CK-Male3_vs_R-Male1_R-Male2_R-Male3	10935	5012	5923	10618	4236	9098	7572	5757	10571	8924	8461	10580	9377
D-Female1_D-Female2_D-Female3_vs_R-Female1_R-Female2_R-Female3	24432	13879	10553	23586	9127	19874	16826	13521	23509	19572	18275	23554	20799
D-Male1_D-Male2_D-Male3_vs_R-Male1_R-Male2_R-Male3	10453	5289	5164	10144	4421	8509	7195	5702	10113	8544	7938	10133	8966
